# Supplementary material for: EULAR Sjogren’s Syndrome Patient Reported Index (ESSPRI) and Other Patient-Reported Outcomes in the Assessment of Glandular Dysfunction in Primary Sjögren’s Syndrome
Source: Life (Basel). 2023 Sep 29;13(10):1991. doi: 10.3390/life13101991 (PMC10608572; doi:10.3390/life13101991)
Supplement: Supplementary file 1 [file life-13-01991-s001.zip]

Archive with 1 entries (1 files):
- life-2604853-supplementary.pdf
